# Supplementary material for: Immune network dysregulation precedes clinical diagnosis of asthma
Source: Sci Rep. 2020 Jul 30;10:12784. doi: 10.1038/s41598-020-69494-x (PMC7393349; doi:10.1038/s41598-020-69494-x)
Supplement: Supplementary file 4 — Supplementary Table 1. [file 41598_2020_69494_MOESM4_ESM.csv]

TFs - Ensembl	TFs - HGNC
ENSG00000001167	NFYA
ENSG00000005102	MEOX1
ENSG00000005513	SOX8
ENSG00000006194	ZNF263
ENSG00000007372	PAX6
ENSG00000007866	TEAD3
ENSG00000007968	E2F2
ENSG00000008441	NFIX
ENSG00000009950	MLXIPL
ENSG00000010030	ETV7
ENSG00000020633	RUNX3
ENSG00000025156	HSF2
ENSG00000025434	NR1H3
ENSG00000028277	POU2F2
ENSG00000028839	TBPL1
ENSG00000029153	ARNTL2
ENSG00000049768	FOXP3
ENSG00000050344	NFE2L3
ENSG00000053254	FOXN3
ENSG00000054598	FOXC1
ENSG00000057657	PRDM1
ENSG00000064195
ENSG00000065970	FOXJ2
ENSG00000066136	NFYC
ENSG00000066336	SPI1
ENSG00000068305	MEF2A
ENSG00000068323	TFE3
ENSG00000069011	PITX1
ENSG00000069667	RORA
ENSG00000070444	MNT
ENSG00000071564	TCF3
ENSG00000072310	SREBF1
ENSG00000072736	NFATC3
ENSG00000073282	TP63
ENSG00000073861	TBX21
ENSG00000074219	TEAD2
ENSG00000075426	FOSL2
ENSG00000077092	RARB
ENSG00000077150	NFKB2
ENSG00000078900	TP73
ENSG00000080298	RFX3
ENSG00000081059	TCF7
ENSG00000081189	MEF2C
ENSG00000082641	NFE2L1
ENSG00000084093	REST
ENSG00000087903	RFX2
ENSG00000088881	EBF4
ENSG00000090447	TFAP4
ENSG00000091831	ESR1
ENSG00000092067	CEBPE
ENSG00000095794	CREM
ENSG00000099326	MZF1
ENSG00000100644	HIF1A
ENSG00000100811	YY1
ENSG00000100968	NFATC4
ENSG00000101057	MYBL2
ENSG00000101096	NFATC2
ENSG00000101190	TCFL5
ENSG00000101412	E2F1
ENSG00000101665	SMAD7
ENSG00000101883	RHOXF1
ENSG00000102034	ELF4
ENSG00000102145	GATA1
ENSG00000102554	KLF5
ENSG00000102878	HSF4
ENSG00000102908	NFAT5
ENSG00000102935	ZNF423
ENSG00000102974	CTCF
ENSG00000104447	TRPS1
ENSG00000105516	DBP
ENSG00000105610	KLF1
ENSG00000105672	ETV2
ENSG00000105698	USF2
ENSG00000105717	PBX4
ENSG00000105722	ERF
ENSG00000105866	SP4
ENSG00000105967	TFEC
ENSG00000106459	NRF1
ENSG00000106546	AHR
ENSG00000107175	CREB3
ENSG00000107485	GATA3
ENSG00000108001	EBF3
ENSG00000108788	MLX
ENSG00000108813	DLX4
ENSG00000108924	HLF
ENSG00000109320	NFKB1
ENSG00000109381	ELF2
ENSG00000109787	KLF3
ENSG00000110693	SOX6
ENSG00000111145	ELK3
ENSG00000111206	FOXM1
ENSG00000111269	CREBL2
ENSG00000111424	VDR
ENSG00000112182	BACH2
ENSG00000112242	E2F3
ENSG00000112561	TFEB
ENSG00000112592	TBP
ENSG00000112658	SRF
ENSG00000113580	NR3C1
ENSG00000113658	SMAD5
ENSG00000113916	BCL6
ENSG00000114315	HES1
ENSG00000114861	FOXP1
ENSG00000115415	STAT1
ENSG00000115738	ID2
ENSG00000115966	ATF2
ENSG00000116016	EPAS1
ENSG00000116017	ARID3A
ENSG00000116044	NFE2L2
ENSG00000116604	MEF2D
ENSG00000116819	TFAP2E
ENSG00000117036	ETV3
ENSG00000117139	KDM5B
ENSG00000117318	ID3
ENSG00000117595	IRF6
ENSG00000118260	CREB1
ENSG00000118263	KLF7
ENSG00000118689	FOXO3
ENSG00000118707	TGIF2
ENSG00000118922	KLF12
ENSG00000119138	KLF9
ENSG00000120093	HOXB3
ENSG00000120690	ELF1
ENSG00000120693	SMAD9
ENSG00000120738	EGR1
ENSG00000120798	NR2C1
ENSG00000120837	NFYB
ENSG00000122691	TWIST1
ENSG00000122877	EGR2
ENSG00000123268	ATF1
ENSG00000123405	NFE2
ENSG00000123685	BATF3
ENSG00000124766	SOX4
ENSG00000124782	RREB1
ENSG00000124813	RUNX2
ENSG00000125347	IRF1
ENSG00000125618	PAX8
ENSG00000125740	FOSB
ENSG00000125952	MAX
ENSG00000126456	IRF3
ENSG00000126561	STAT5A
ENSG00000126767	ELK1
ENSG00000127528	KLF2
ENSG00000128272	ATF4
ENSG00000128604	IRF5
ENSG00000129173	E2F8
ENSG00000129194	SOX15
ENSG00000129535	NRL
ENSG00000129654	FOXJ1
ENSG00000129911	KLF16
ENSG00000130522	JUND
ENSG00000130751	NPAS1
ENSG00000131196	NFATC1
ENSG00000131408
ENSG00000131759	RARA
ENSG00000132005	RFX1
ENSG00000132170	PPARG
ENSG00000133740	E2F5
ENSG00000133794	ARNTL
ENSG00000134107	BHLHE40
ENSG00000134317	GRHL1
ENSG00000134323	MYCN
ENSG00000134532	SOX5
ENSG00000134852	CLOCK
ENSG00000134954	ETS1
ENSG00000135111	TBX3
ENSG00000135373	EHF
ENSG00000135457	TFCP2
ENSG00000136826	KLF4
ENSG00000136997	MYC
ENSG00000137166	FOXP4
ENSG00000137203	TFAP2A
ENSG00000137265	IRF4
ENSG00000137270	GCM1
ENSG00000137504	CREBZF
ENSG00000137834	SMAD6
ENSG00000138378	STAT4
ENSG00000138795	LEF1
ENSG00000139083	ETV6
ENSG00000139651	ZNF740
ENSG00000140009	ESR2
ENSG00000140044	JDP2
ENSG00000140262	TCF12
ENSG00000140836	ZFHX3
ENSG00000140968	IRF8
ENSG00000141448	GATA6
ENSG00000141510	TP53
ENSG00000141568	FOXK2
ENSG00000141646	SMAD4
ENSG00000141905	NFIC
ENSG00000143178	TBX19
ENSG00000143190	POU2F1
ENSG00000143390	RFX5
ENSG00000143437	ARNT
ENSG00000143578	CREB3L4
ENSG00000143842	SOX13
ENSG00000144485	HES6
ENSG00000146592	CREB5
ENSG00000148516	ZEB1
ENSG00000148737	TCF7L2
ENSG00000149922	TBX6
ENSG00000150907	FOXO1
ENSG00000151623	NR3C2
ENSG00000151650	VENTX
ENSG00000151702	FLI1
ENSG00000153234	NR4A2
ENSG00000153879	CEBPG
ENSG00000154727	GABPA
ENSG00000155090	KLF10
ENSG00000156127	BATF
ENSG00000156273	BACH1
ENSG00000157554	ERG
ENSG00000157613	CREB3L1
ENSG00000158711	ELK4
ENSG00000158773	USF1
ENSG00000159216	RUNX1
ENSG00000159263	SIM2
ENSG00000160113	NR2F6
ENSG00000160199	PKNOX1
ENSG00000160685	ZBTB7B
ENSG00000162367	TAL1
ENSG00000162419	GMEB1
ENSG00000162599	NFIA
ENSG00000162676	GFI1
ENSG00000162772	ATF3
ENSG00000162924	REL
ENSG00000163435	ELF3
ENSG00000163508	EOMES
ENSG00000163909	HEYL
ENSG00000164330	EBF1
ENSG00000164458	TBXT
ENSG00000164916	FOXK1
ENSG00000165030	NFIL3
ENSG00000165156	ZHX1
ENSG00000165891	E2F7
ENSG00000166478	ZNF143
ENSG00000166888	STAT6
ENSG00000166949	SMAD3
ENSG00000167034	NKX3-1
ENSG00000167074	TEF
ENSG00000167081	PBX3
ENSG00000167157	PRRX2
ENSG00000168062	BATF2
ENSG00000168310	IRF2
ENSG00000168610	STAT3
ENSG00000169016	E2F6
ENSG00000169083	AR
ENSG00000169136	ATF5
ENSG00000170122	FOXD4
ENSG00000170345	FOS
ENSG00000170365	SMAD1
ENSG00000170485	NPAS2
ENSG00000170581	STAT2
ENSG00000170653	ATF7
ENSG00000170802	FOXN2
ENSG00000171056	SOX7
ENSG00000171223	JUNB
ENSG00000172059	KLF11
ENSG00000172216	CEBPB
ENSG00000172273	HINFP
ENSG00000172379	ARNT2
ENSG00000172819	RARG
ENSG00000172845	SP3
ENSG00000173039	RELA
ENSG00000173153	ESRRA
ENSG00000173404	INSM1
ENSG00000173757	STAT5B
ENSG00000173917	HOXB2
ENSG00000174197	MGA
ENSG00000174306	ZHX3
ENSG00000175197	DDIT3
ENSG00000175387	SMAD2
ENSG00000175592	FOSL1
ENSG00000175727	MLXIP
ENSG00000175832	ETV4
ENSG00000176160	HSF5
ENSG00000177374	HIC1
ENSG00000177426	TGIF1
ENSG00000177463	NR2C2
ENSG00000177606	JUN
ENSG00000178573	MAF
ENSG00000178764	ZHX2
ENSG00000178860	MSC
ENSG00000178951	ZBTB7A
ENSG00000179348	GATA2
ENSG00000179388	EGR3
ENSG00000179456	ZBTB18
ENSG00000181690	PLAG1
ENSG00000181827	RFX7
ENSG00000182158	CREB3L2
ENSG00000182568	SATB1
ENSG00000182742	HOXB4
ENSG00000182759	MAFA
ENSG00000183734	ASCL2
ENSG00000184271
ENSG00000184481	FOXO4
ENSG00000185022	MAFF
ENSG00000185122	HSF1
ENSG00000185507	IRF7
ENSG00000185591	SP1
ENSG00000185630	PBX1
ENSG00000185668	POU3F1
ENSG00000186350	RXRA
ENSG00000186564	FOXD2
ENSG00000186951	PPARA
ENSG00000187098	MITF
ENSG00000188095	MESP2
ENSG00000188786	MTF1
ENSG00000196092	PAX5
ENSG00000196460	RFX8
ENSG00000196628	TCF4
ENSG00000197063	MAFG
ENSG00000197587	DMBX1
ENSG00000197905	TEAD4
ENSG00000198353	HOXC4
ENSG00000198517	MAFK
ENSG00000198815	FOXJ3
ENSG00000198911	SREBF2
ENSG00000203883	SOX18
ENSG00000204060	FOXO6
ENSG00000204103	MAFB
ENSG00000204231	RXRB
ENSG00000204304	PBX2
ENSG00000204531	POU5F1
ENSG00000205250	E2F4
ENSG00000205927	OLIG2
ENSG00000212993	POU5F1B
ENSG00000213928	IRF9
ENSG00000213999
ENSG00000215397	SCRT2
ENSG00000220201	ZGLP1
ENSG00000221869	CEBPD
ENSG00000244405	ETV5
ENSG00000245848	CEBPA
ENSG00000248483	POU5F2
ENSG00000253831	ETV3L
ENSG00000269404	SPIB
ENSG00000275410	HNF1B
